# Supplementary material for: The multilayer community structure of medulloblastoma
Source: iScience. 2021 Mar 26;24(4):102365. doi: 10.1016/j.isci.2021.102365 (PMC8050854; doi:10.1016/j.isci.2021.102365)
Supplement: Table S5. Minimal set of genes, related to figure 5 — Minimal sets of altered genes associated with each one of the 38 patients with medulloblastoma from Forget et al. (2018). The labels of the original subgroups (clusters) and the ones assigned after the optimization procedure are reported. [file mmc2.xlsx]

## Sheet: Supplementary_Table_4
names	Original_cluster	Cluster	Genes
MB01	G3	G3	10000_10003_10005_100101267_100126693_100128881_100129387_100130302_100130967_100131755_100131863_10017_10018_10026_100271836_100303755_10038_10042_10044_10048_10049_100506495_100506736_10051_100528062_10085_10087_10094_10096_10098_10109_10111_10131_10135_10137_10156_10159_10165_10166_10169_1019_10200_10207_1021_10239_10248_1027_102724560_10278_10294_10324_10328_10335_10349_1036_10367_10384_10391…
MB02	G3	G3	10000_100101267_100126693_100129387_100130302_100131863_100134938_10017_10026_100271836_100303755_10038_10042_10044_10046_10048_10049_100499483_100506736_10051_100528062_10075_10085_10087_10094_10096_10098_10109_10111_10135_10137_10159_10162_10165_10166_10169_1019_10200_10207_1021_10239_1027_10278_1028_10294_10295_10328_10347_10349_10350_10367_10384_103910_10393_10403_10435_10438_10454_10455_1045…
MB03	G3	G3	10000_10003_100033430_100101267_100126693_100128881_100129982_100130302_100131755_100131863_100132406_100134938_10017_10018_10026_100271836_100289462_100303755_10038_10042_10044_10048_10049_100506736_100506742_100507203_10051_100526842_100528062_10075_10085_10087_10094_10096_10098_10109_10111_10131_10135_10159_10165_10166_1019_101928122_10200_10207_1021_10239_10248_1025_1027_102724560_10278_10294…
MB04	SHH	SHH	10000_10003_10005_100101267_100126693_100129387_100130302_100131863_100132406_100134938_10017_10018_10026_100271836_100303755_10038_10042_10048_10049_100506736_100506742_100507203_10051_100528062_10075_10087_10093_10094_10096_10098_10109_10111_10135_10137_10159_10162_10165_10166_1019_101928122_10200_10207_1021_10239_1025_1027_10278_10295_10316_10324_10328_10335_10349_10350_1036_10367_10384_10385_…
MB05	SHH	SHH	10000_100101267_100126693_100128927_100129387_100130302_100131863_100132406_100134938_10017_10018_10021_10026_100271836_100303755_10038_10042_10044_10046_10048_10049_100499483_100506736_100506742_100507203_10051_100528062_100616191_10075_10085_10087_10093_10094_10096_10098_10109_10111_10135_10159_10165_10166_1019_101928122_10200_10207_1021_10239_1025_1027_10278_10295_10316_10324_10328_10349_10350…
MB06	SHH	SHH	10000_10003_10005_100101267_100126693_100129387_100130302_100131863_100132406_100134938_10017_10018_10026_100271836_100289574_100303755_10038_10042_10044_10048_10049_100506736_100506742_100507203_10051_100528062_100616191_10075_10085_10087_10094_10096_10098_10109_10111_10135_10137_10159_10162_10165_10166_1019_101928122_10200_10207_1021_10239_1025_1027_10278_10295_10324_10328_10349_10350_10367_103…
MB07	G4	G4	10000_10005_100101267_100129696_100130302_100132288_100132406_100134938_10017_10018_10026_100271836_100288142_100289574_100303755_10038_10042_10044_10046_10048_10049_100499483_100506736_100506742_100507203_10051_100528062_10075_10085_10087_10094_10096_10098_10109_10111_10135_10137_10159_10165_10166_1019_101928122_10200_10207_1021_10239_1025_1027_10278_10294_10316_10324_10335_1036_10367_10384_1039…
MB08	G4	G4	10000_10005_100101267_100126693_100129387_100129696_100130302_100131863_100132288_100134938_10018_10026_100271836_100303755_10038_10042_10044_10048_10049_100499483_100506742_100507203_10051_100528062_10075_10085_10087_10093_10094_10096_10098_10109_10111_10135_10159_10162_10165_10166_1019_101928122_10200_10207_1021_10239_1025_10269_1027_10278_10294_10295_10316_10328_10335_10349_10350_1036_10367_10…
MB09	G4	G3_G4	10000_10003_100048912_10005_100101267_100128927_100129387_100129982_100130302_100131863_100134938_10017_10018_10026_100271836_100303755_10038_10042_10044_10046_10048_10049_100499483_100506736_100506742_100507203_10051_100528062_100616191_10075_10085_10087_10094_10096_10098_10109_10111_10135_10159_10162_10165_10166_10169_1019_101928122_10200_10207_1021_10239_10269_1027_10278_10294_10316_10324_1032…
MB10	G4	G4	10000_10001_100101267_100126693_10013_10026_100287639_100302652_100506742_10051_10062_10075_10098_10133_10156_10165_101928122_1024_1027_10278_10296_10316_10324_10350_10352_10407_10468_10481_10512_10540_10578_10585_10606_10610_10611_10652_10654_10660_10665_10723_10724_10741_10826_10842_10873_10890_10926_10930_10948_10951_10969_11044_11103_11108_11163_11165_11172_11183_11188_11198_112_11226_11238_1…
MB13	G4	G4	10000_10005_100101267_100126693_100130302_100132406_100134938_10017_10026_100271836_100303755_10038_10039_10042_10046_10048_10049_100499483_100506742_10051_10075_10085_10087_10094_10096_10098_10109_10111_10135_10159_10162_10165_10166_1019_10200_10207_1021_10239_1025_1027_10278_10294_10316_10350_1036_10367_10384_103910_10393_10407_10438_10454_10455_10459_10482_10491_10498_10499_10512_10513_1054_10…
MB14	G3	G3	10000_100101267_100126693_100128881_100129387_100130302_100131755_100131863_100132406_100134938_10017_10026_100271836_100287171_100289574_100303755_10038_10042_10044_10048_10049_100499483_100506736_10051_100534595_10085_10087_10094_10096_10098_10109_10111_10135_10137_10156_10159_10162_10165_10166_10169_1019_10200_10207_1021_10239_1027_10278_10295_10324_10328_10349_10350_1036_10367_10369_10384_103…
MB15	G4	G4	10000_10005_100101267_100126693_100129982_100130302_100131863_100132406_100134938_10017_10018_10026_100271836_100287171_100288142_100289462_100289574_100303755_10038_10042_10044_10046_10048_10049_100506736_100506742_100507203_10051_100528062_10075_10085_10087_10094_10096_10098_10109_10111_10135_10159_10165_10166_1019_10200_10207_1021_10239_1025_10269_1027_10278_10294_10295_10316_10324_10328_10347…
MB16	G4	G4	10000_10005_100101267_100126693_100129387_100130302_100131863_100132288_100134938_10018_10026_100271836_100303755_10038_10042_10048_10049_10051_100528062_10085_10087_10093_10094_10096_10098_10109_10111_10135_10137_10159_10162_10165_10166_10169_1019_101928122_10200_10207_1021_10239_1025_10269_1027_10278_10294_10295_10316_10324_10328_10350_1036_10367_10384_10385_103910_10393_10403_10438_10454_10455…
MB17	G4	G4	10000_10005_100101267_100126693_100130302_100131863_100132288_100132406_100134938_10018_10021_10026_100271836_100303755_10038_10039_10042_10046_10048_10049_100499483_100506742_10051_100528062_10085_10087_10094_10096_10098_10109_10111_10135_10137_10159_10162_10165_10166_10169_1019_101928122_10200_10207_1021_10239_1025_1027_10278_10294_10295_10302_10316_10324_10328_10335_10349_10350_1036_10367_1039…
MB19	G3	G3	10000_10005_100101267_100126693_100129387_100130302_100131755_100131863_100134938_10017_10018_10026_100271836_100303755_10038_10039_10042_10044_10046_10048_10049_100499483_100506736_100506742_100507203_10051_10085_10087_10094_10096_10098_10109_10111_10135_10159_10165_10166_1019_101928122_10200_10207_1021_10239_1025_1026_1027_10278_10294_10295_10316_10328_10347_10349_10350_1036_10367_10384_103910_…
MB20	G4	G4	10000_10003_100048912_10005_100101267_100126693_100130302_100132406_100134938_10017_10018_10026_100271836_100287171_100288142_100289462_100289574_100303755_10038_10039_10042_10044_10046_10048_10049_100506495_100506742_100507203_10051_100528062_10075_10085_10087_10093_10094_10096_10098_10109_10111_10135_10137_10159_10162_10165_10166_1019_101928122_10200_10207_1021_10230_10239_10248_1025_1027_10278…
MB21	WNT	WNT	10000_10007_100126693_100129982_100134938_10026_100289462_10051_100526794_10062_10075_10093_10098_10109_10111_10133_10135_10137_10156_10157_10166_101928122_10207_1021_1024_10278_10296_10316_10324_10349_10350_10352_10468_10491_10512_10528_10540_10549_10570_10578_10584_10585_10606_10610_10611_10641_10652_1066_10665_10723_10724_10741_1082_10826_10842_10891_10915_10926_10930_10948_10951_10969_1105_11…
MB22	G4	G4	10000_10005_100101267_100126693_100129387_100129696_100130302_100132288_100132406_100134938_10018_10026_100271836_100288142_100289574_100303755_10038_10042_10044_10046_10048_10049_100499483_100506742_100507203_10051_100528062_100616191_10075_10085_10087_10094_10096_10098_10109_10111_10135_10159_10165_10166_1019_101928122_10200_10207_1021_10239_1025_1027_10278_10294_10295_10302_10316_10350_1036_10…
MB24	SHH	SHH	10000_10003_100101267_100129387_100130302_100131863_100134938_10017_10018_10026_100271836_100289462_100303755_10038_10042_10044_10048_10049_100499483_100506736_100506742_10051_100528062_10075_10085_10087_10093_10094_10096_10098_10109_10111_10135_10137_10159_10162_10165_10166_1019_10200_10207_1021_10239_1025_1027_102724428_10278_1028_10294_10295_10316_10324_10328_10349_10350_1036_10367_10384_10385…
MB25	SHH	SHH	10000_10003_10005_100101267_100128927_100129387_100130302_100131863_100132406_100134938_10017_10018_10026_100271836_100289462_100289574_100303755_10038_10042_10044_10048_10049_100506736_100506742_10051_100528062_10075_10085_10087_10093_10094_10096_10098_10109_10111_10135_10159_10165_10166_10170_1019_10200_10207_1021_10239_1025_1026_1027_10278_10294_10295_10316_10324_10328_10335_10347_10349_10350_…
MB30	WNT	WNT	10000_100101267_100126693_100129387_100130302_100131755_100132406_100134938_10018_10026_100271836_100287171_100288142_100289462_100303755_10038_10039_10042_10044_10048_10049_100499483_100506736_100507203_10051_10075_10087_10094_10096_10098_10109_10111_10135_10159_10162_10165_10166_1019_101928122_10200_10207_1021_10239_1025_1027_10278_1028_10294_10295_10316_10324_10328_10335_10347_10349_10350_1036…
MB31	WNT	WNT	10000_10005_100101267_100126693_100129387_100129982_100131755_100131863_100132406_100134938_10017_10018_10026_100271836_100288142_100289462_100303755_10038_10039_10042_10044_10046_10048_10049_100499483_100506736_100507203_10051_10075_10085_10087_10094_10096_10098_10109_10111_10135_10137_10159_10165_10166_1019_10200_10207_1021_10239_1025_1027_10278_1028_10294_10295_10316_10324_10328_10335_10349_10…
MB33	WNT	WNT	10000_10001_100126693_100129982_10013_100134938_10026_100289462_100506564_100506736_10062_10098_10111_10133_10135_10137_10156_10207_1021_1024_1027_10316_10349_10350_10352_10418_10468_10512_10528_10540_10570_10578_10585_10606_10610_10611_10637_10641_10654_10723_10741_10801_10826_10842_10915_10926_10948_10951_10969_10984_11172_112_11200_11221_11249_112495_11258_112609_11266_112936_11336_114_114793_…
MB34	WNT	WNT	10000_10005_100101267_100126693_100129387_100129696_100129982_100130302_100131755_100131863_100132406_100134938_10017_10018_10026_100271836_100289462_100303755_10038_10039_10042_10044_10048_10049_100499483_100506736_100506742_100507203_10051_10075_10085_10087_10094_10096_10098_10109_10111_10135_10159_10165_10166_1019_101928122_10200_10207_1021_10239_1025_1027_10278_1028_10281_10294_10295_10316_10…
MB39	G4	G4	10000_100101267_100129387_100130302_100131755_100132288_100132406_100134938_10017_10026_100289574_100303755_10038_10039_10042_10044_10046_10048_10049_100499483_100506742_100507203_10051_100528062_10075_10085_10087_10094_10096_10098_10109_10111_10135_10159_10165_10166_1019_101928122_10200_10207_1021_10239_1025_1026_1027_10278_10294_10316_10324_10335_10350_1036_10367_10384_10385_103910_10393_10438_…
MB40	SHH	SHH	10000_10005_100101267_100128252_100129387_100130302_100130557_100131755_100131863_100134938_10017_10018_10026_100271836_100287171_100288142_100289462_100289574_100303755_10038_10042_10046_10048_10049_10051_100528062_10082_10087_10094_10096_10098_10109_10111_10135_10137_10156_10159_10165_10166_1019_10200_10207_1021_10239_1025_10269_1027_10278_10294_10316_10324_10335_10349_10350_1036_10367_10384_10…
MB43	SHH	SHH	10000_10005_100101267_100129387_100130302_100131863_100132406_100134938_10017_10018_10026_100271836_100289462_100303755_10038_10042_10044_10046_10048_10049_100506495_100506742_10051_100528062_10075_10085_10087_10094_10096_10098_10109_10111_10135_10159_10162_10165_10166_1019_10200_10207_1021_10239_1025_1026_1027_10278_10295_10316_10324_10347_10349_10350_1036_10367_10384_10385_103910_10393_10403_10…
MB46	SHH	SHH	10000_100101267_100126693_100128252_100129387_100131863_100132406_100134938_10017_10018_10026_100271836_100289574_100303755_10038_10042_10044_10048_10049_100499483_100506742_10051_10075_10085_10087_10094_10096_10098_10109_10111_10135_10159_10162_10165_10166_1019_10200_10207_1021_10239_1025_1027_10278_10295_10316_10324_10349_10350_1036_10367_103910_10393_10403_10410_10438_10454_10455_10459_10468_1…
MB47	G3	G3_G4	10000_10003_10005_100101267_100126693_100128927_100129387_100129982_100130302_100131755_100131863_100132288_100132406_100134938_10018_10026_100271836_100289574_100303755_10038_10039_10042_10044_10046_10048_10049_100499483_100506736_100507203_10051_100528062_100616191_10075_10085_10087_10094_10096_10098_10109_10111_10135_10137_10156_10159_10165_10166_1019_10200_10207_1021_10239_1025_1027_10278_102…
MB48	G4	G4	10000_10005_100101267_100126693_100129387_100129696_100130302_100131863_100132288_100134938_10017_10018_10026_100271836_100289574_100303755_10038_10042_10044_10046_10048_10049_100506742_100507203_10051_100528062_10075_10085_10087_10093_10094_10096_10098_10109_10111_10135_10137_10159_10162_10165_10166_1019_10200_10207_1021_10239_1025_10269_1027_10278_10294_10295_10316_10324_10328_10350_1036_10367_…
MB49	SHH	SHH	10000_10003_100101267_100128927_100129387_100129696_100129982_100130302_100130557_100131863_100132406_100134938_10017_10018_10021_10026_100271836_100287898_100303755_10038_10042_10044_10048_10049_100506495_100506736_100506742_100507203_10051_100616191_10075_10085_10087_10094_10096_10098_10109_10111_10135_10148_10159_10165_10166_1019_101928122_10200_10207_1021_10239_1025_1026_1027_10278_10294_1029…
MB50	G3	G3	10000_10003_100101267_100126693_100128927_100129387_100129696_100130302_100131755_100131863_100132406_100134938_10017_10026_100271836_100289574_100303755_10038_10042_10044_10048_10049_100506736_100506742_10051_10075_10085_10087_10094_10096_10098_10109_10111_10135_10137_10159_10162_10165_10166_1019_101928122_10200_10207_1021_10239_10248_1025_1026_1027_102724560_10278_10294_10295_10316_10324_10328_…
MB51	G3	G3	10000_10003_10005_100101267_100126693_100128881_100129387_100129696_100130302_100131755_100131863_100132406_100134938_10017_10026_100271836_100288142_100289574_100303755_10038_10042_10044_10046_10048_10049_100499483_100506736_100506742_100507203_10051_10075_10085_10087_10094_10096_10098_10109_10111_10135_10159_10165_10166_10169_1019_101928122_10200_10207_1021_10239_1027_10278_10294_10295_10316_10…
MB52	G3	G3	10000_100101267_100129387_100129696_100130302_100131755_100132406_100134938_10017_10018_10026_100271836_100288142_100303755_10038_10042_10044_10048_10049_100499483_100506736_100506742_100507203_10051_100534595_10075_10085_10087_10094_10096_10098_10109_10111_10135_10156_10159_10162_10165_10166_10169_1019_101928122_10200_10207_1021_10230_10239_1025_1027_10278_10295_10316_10324_10328_10349_10350_103…
MB53	G3	G3	10000_10003_100101267_100126693_100129387_100129696_100130302_100131755_100131863_100132406_100134938_10017_10018_10026_100271836_100289574_100303755_10038_10042_10044_10046_10048_10049_100499483_100506736_100507203_10051_10075_10085_10087_10094_10096_10098_10109_10111_10135_10137_10159_10162_10165_10166_10169_1019_101928122_10200_10207_1021_10239_10248_1025_1027_10278_10294_10295_10316_10324_103…
MB54	G4	G3_G4	10000_10003_10005_100101267_100128927_100129387_100129696_100130302_100134938_10017_10018_10026_100271836_100288142_100303755_10038_10042_10044_10046_10048_10049_100499483_100506736_100506742_100507203_10051_100528062_100616191_10075_10085_10087_10094_10096_10098_10109_10111_10135_10159_10165_10166_1019_101928122_10200_10207_1021_10239_1025_1027_10278_10294_1030_10302_1031_10316_10324_10328_10332…
MB55	SHH	SHH	10000_10003_10005_100101267_100128927_100129387_100129696_100130302_100132288_100132406_100134938_10017_10018_10026_100271836_100303755_10038_10042_10044_10046_10048_10049_100506495_100506736_100506742_100507203_10051_100528062_100616191_10075_10085_10087_10093_10094_10096_10098_10109_10111_10135_10137_10159_10162_10165_10166_1019_101928122_10200_10207_1021_10239_1025_1026_1027_10278_10294_10295_…
